# Supplementary material for: e-Estesia: A Serious Game for Reducing Arousal, Improving Emotional Regulation and Increasing Wellbeing in Individuals with Gambling Disorder
Source: J Clin Med. 2022 Nov 17;11(22):6798. doi: 10.3390/jcm11226798 (PMC9699009; doi:10.3390/jcm11226798)
Supplement: Supplementary file 1 [file jcm-11-06798-s001.zip]

Archive with 1 entries (1 files):
- jcm-2034536-supplementary.pdf
